# Supplementary material for: Metabolomics analysis and mRNA/miRNA profiling reveal potential cardiac regulatory mechanisms in Yili racehorses under different training regimens
Source: PLoS One. 2025 Jul 14;20(7):e0322468. doi: 10.1371/journal.pone.0322468 (PMC12258599; doi:10.1371/journal.pone.0322468)
Supplement: S1 Table — (XLSX) [file pone.0322468.s002.xlsx]

## Sheet: 0 month
Group	Name	Withers height	Body length	Circumference of chest	Circumference of cannon bone
BG	336545 (2/19)	149	142	161	17
BG	336464 (2/80)	145	139	157	17
BG	336522 (2/36)	145.5	139	158	17
BG	336657 (2/15)	144	138	156	17
BG	335762 (2/60)	145	147	155	16.5
BG	336589 (2/32)	147	146	162	18
CON	336598 (2/52)	148	144	166	18
CON	336811 (2/28)	140	140	155	16.5
CON	336741 (2/68)	149	144	162	17.5
CON	141698 (2/78)	145	142	158	17
CON	336591 (2/37)	148	142	160	17.5
CON	336628 (2/10)	143	140	159	17
CON	335826 (2/82)	143	136	150	18
CON	335831 (2/33)	146	140	154	18
CON	336571 (2/43)	148	150	166	18.5
CON	336730 (2/35)	151	149	165	18
EXC	336530 (2/16)	143	140	161	19
EXC	335767 (2/67)	143	142	159	18
EXC	336626 (2/26)	150	146	159	18.5
EXC	141692 (2/92)	152	148	166.5	19
EXC	335793 (2/5)	146	142	161	18.5
EXC	336593 (2/1)	147	144	167	18
EXC	141530 (2/64)	142	137	159	18.5
EXC	336648 (2/20)	147	146	161	17.5
EXC	336834 (2/106)	146	146	162	18.5
EXC	336785 (2/58)	151	152	166	19
