# Supplementary material for: Metabolomics analysis and mRNA/miRNA profiling reveal potential cardiac regulatory mechanisms in Yili racehorses under different training regimens
Source: PLoS One. 2025 Jul 14;20(7):e0322468. doi: 10.1371/journal.pone.0322468 (PMC12258599; doi:10.1371/journal.pone.0322468)
Supplement: S2 Table — (XLSX) [file pone.0322468.s003.xlsx]

## Sheet: Sheet1
Horse	Time of EXC (S)	Time of CON (S)
1	73.66	80.28
2	74.11	78.32
3	74.56	80.29
4	75.01	76.34
5	75.46	76.35
6	75.9	76.36
7	76.35	80.73
8	76.8	75.91
9	77.25	78.32
10	77.7	80.3
