# Supplementary material for: Metabolomics analysis and mRNA/miRNA profiling reveal potential cardiac regulatory mechanisms in Yili racehorses under different training regimens
Source: PLoS One. 2025 Jul 14;20(7):e0322468. doi: 10.1371/journal.pone.0322468 (PMC12258599; doi:10.1371/journal.pone.0322468)
Supplement: S3 Table — (XLSX) [file pone.0322468.s004.xlsx]

## Sheet: Sheet1
mRNA/miRNA	Primer Sequence
RGS5	TCAGCACCATTGTCTGAGCC
	AGCACCAACATGAACCTCCT
KCNC3	TGGCCATCGCGACATACTG
	AGGGCAAGGAGAACTTTGACA
BEST3	AACCGGAAGGAAGTGTTGCG
	CGCTGGGGTCAGAAACTCAT
ALAS2	GAGCAGTGAGGAGTTCCGTT
	CCAGCGGCCATCTTTATTCC
HBB	CGTGACCTTCTCGGGACTTT
	CTCCCCGCATCTTGTACTGC
HBA2	GGATTGGGACGTCTTCAAGGT
	CCTCGCAGTAATAGGTGCCA
GAPDH	CATCAAATGGGGCGATGCTG
	TGCACTGTGGTCATGAGTCC
eca-miR-193b	AACTGGCCCACAAAGTCCCGCT
eca-miR-23a	ATCACATTGCCAGGGATTTCCA
eca-miR-146a	TGAGAACTGAATTCCATGGGTT
eca-miR-92a	TATTGCACTTGTCCCGGCCTGT
eca-miR-144	TACAGTATAGATGATGTACT
eca-miR-486-5p	TCCTGTACTGAGCTGCCCCGA
PC-3p-6064	ACACCTACGCTGCCCCCCCAGT
U6	AACGTTACGAGTCAGGCGAA
	GGTACGTAGACGTGAGTGGC
